# Supplementary material for: Karenia brevis Extract Induces Cellular Entry through Distinct Mechanisms in Phagocytic RAW 264.7 Macrophages versus Non-Phagocytic Vero Cells
Source: Mar Drugs. 2023 Dec 19;22(1):4. doi: 10.3390/md22010004 (PMC10820030; doi:10.3390/md22010004)
Supplement: Supplementary file 1 [file marinedrugs-22-00004-s001.zip]

Archive with 1 entries (1 files):
- marinedrugs-2771377-supplementary.pdf
